# Supplementary material for: Marine-Derived Sterols from Saccharina japonica: Potential Antibacterial Activity and Target Prediction Against Bacterial Pathogens Through Integrated In Vitro and In Silico Approaches
Source: Pathogens. 2026 May 27;15(6):576. doi: 10.3390/pathogens15060576 (PMC13304927; doi:10.3390/pathogens15060576)
Supplement: Supplementary file 1 [file pathogens-15-00576-s001.zip]

Archive with 1 entries (1 files):
- pathogens-4285612-supplementary.pdf
